# Supplementary material for: Broccoli Byproduct Extracts Attenuate the Expression of UVB-Induced Proinflammatory Cytokines in HaCaT Keratinocytes
Source: Antioxidants (Basel). 2024 Dec 2;13(12):1479. doi: 10.3390/antiox13121479 (PMC11673147; doi:10.3390/antiox13121479)
Supplement: Supplementary file 1 [file antioxidants-13-01479-s001.zip]

Archive with 3 entries (3 files):
- Figure S3.pdf
- Supplementary S1.jpg
- Supplementary S2.jpg
